# Supplementary material for: Chemical Synthesis of 6-Azido-6-Deoxy Derivatives of Phosphatidylinositol Containing Different Fatty Acid Chains
Source: Molecules. 2024 Oct 22;29(21):4981. doi: 10.3390/molecules29214981 (PMC11547759; doi:10.3390/molecules29214981)
Supplement: Supplementary file 1 [file molecules-29-04981-s001.zip]

Archive with 1 entries (1 files):
- molecules-3228021-supplementary.pdf
